# Supplementary material for: Soft soled footwear has limited impact on toddler gait
Source: PLoS One. 2021 May 10;16(5):e0251175. doi: 10.1371/journal.pone.0251175 (PMC8109762; doi:10.1371/journal.pone.0251175)
Supplement: S2 File — (XLSX) [file pone.0251175.s004.xlsx]

## Sheet: VICON
		Part	B_V_S	H_flex	H_ex	H_flex_Rom	H_add	H_abd	H_addAbd_ROM	H_IR	H_ER	H_IRER_ROM	K_ext	K_flex	K_flex_ROM	A_Flex	A_ext	A_flex_ROM	STJ_In	STJ_ev	STJ_inev_rom
Subject 1	Trial 1	1	0	41.147	6.00264	35.1443	11.7729	-6.57877	18.3517	10.2775	-3.75369	14.0312	-18.5208	-58.197	39.6762	18.4879	-2.68675	21.1747	17.9086	-3.05748	20.966
	Trial 2	1	0	43.651	0.996029	42.655	6.48751	-6.10496	12.5925	7.94138	-5.80637	13.7478	-19.4558	-50.4617	31.0059	22.0627	-1.8795	23.9422	10.8828	-5.88968	16.7725
	Trial 3	1	0	39.8082	-1.2011	41.0093	5.25153	-3.83528	9.08681	8.23656	-1.34407	9.58062	-15.1242	-44.0582	28.934	18.6958	-5.89403	24.5898	11.8636	-7.03355	18.8971
	Trial 4	1	0	38.1101	4.09846	34.0116	9.7413	-7.60739	17.3487	9.5017	-7.47997	16.9817	-11.5349	-60.3819	48.847	20.7001	-9.98288	30.683	17.7206	-6.56534	24.286
	Trial 5	1	0	37.6068	0.178858	37.428	7.5655	-4.20084	11.7663	9.38667	1.60805	7.77862	-16.9654	-46.0935	29.1281	15.215	-1.35614	16.5711	14.8359	-5.34258	20.1785
Subject 1	Trial 1	1	1	48.1562	-4.56778	52.724	2.09001	-6.08459	8.17461	16.1065	-5.73929	21.8457	-15.8099	-36.8063	20.9965	24.9652	-6.33578	31.301	22.981	-9.37802	32.359
	Trial 2	1	1	38.9045	-4.09066	42.9951	3.45794	-5.49469	8.95263	15.3354	-4.64284	19.9783	-18.9802	-41.8676	22.8874	30.6717	-6.10106	36.7727	18.8398	-1.30616	20.1459
	Trial 3	1	1	47.1863	-4.5399	51.7262	3.02554	-9.55603	12.5816	12.2727	-12.7451	25.0179	-18.0045	-44.2276	26.2232	35.6033	-3.98129	39.5846	15.7337	-5.34016	21.0738
	Trial 4	1	1	43.2751	-1.13346	44.4086	1.24864	-14.533	15.7816	11.272	-14.1114	25.3835	-13.4211	-36.4045	22.9834	22.5832	-7.87506	30.4583	11.4418	-9.04462	20.4864
	Trial 5	1	1	42.1375	-3.41101	45.5485	3.32946	-9.6394	12.9689	0.710542	-13.8437	14.5543	-19.8559	-44.0104	24.1545	21.7552	0.203853	21.5514	9.55814	-8.08438	17.6425
Subject 2	Trial 1	2	0	25.6965	-11.5592	37.2557	7.26434	-10.9637	18.2281	1.70985	-23.0275	24.7374	-13.1074	-41.9501	28.8427	14.968	-6.48767	21.4557	13.6461	-7.01125	20.6573
	Trial 2	2	0	30.7031	-12.4065	43.1097	3.51317	-13.9069	17.42	-4.6703	-21.3317	16.6614	-15.3833	-39.9941	24.6108	17.7701	-6.09575	23.8658	7.94769	-1.02842	8.97611
	Trial 3	2	0	23.1754	-12.1055	35.2809	4.18392	-9.55	13.7339	-0.607621	-10.9843	10.3767	-12.3129	-47.7465	35.4336	12.7715	-5.86902	18.6405	9.91747	-5.07565	14.9931
	Trial 4	2	0	25.8708	-10.1696	36.0405	4.9034	-11.2554	16.1588	2.56878	-15.4953	18.064	-18.3965	-45.4414	27.0449	21.9516	-0.185115	22.1367	5.79084	-4.42536	10.2162
	Trial 5	2	0	20.0871	-11.243	31.3302	9.69079	-9.76311	19.4539	5.17624	-18.7683	23.9445	-13.6255	-46.7771	33.1517	15.9953	-3.72763	19.7229	4.66207	-10.6763	15.3384
Subject 2	Trial 1	2	1	15.1825	-9.37654	24.559	1.95946	-13.4996	15.4591	2.23769	-13.0526	15.2903	-13.7418	-35.4066	21.6647	19.1702	-12.7915	31.9617	15.2534	-0.603637	15.857
	Trial 2	2	1	12.4635	-10.5674	23.0308	7.55077	-11.0248	18.5756	5.6267	-10.0466	15.6733	-13.019	-31.918	18.899	18.9263	-6.86776	25.7941	10.1643	-2.22306	12.3874
	Trial 3	2	1	18.6261	-15.2118	33.8379	5.76262	-11.6708	17.4334	14.0486	-7.90543	21.954	-12.6825	-33.5208	20.8383	17.8654	-8.28012	26.1456	17.1326	0.0140339	17.1185
	Trial 4	2	1	8.07497	-13.2976	21.3726	6.03098	-14.6236	20.6546	5.79707	-12.3765	18.1735	-10.1233	-25.7345	15.6112	18.349	-7.40718	25.7562	13.1617	-9.55004	22.7118
	Trial 5	2	1	28.3728	-16.7601	45.1328	5.19195	-11.2328	16.4247	-3.81762	-15.8314	12.0137	-16.6461	-42.9041	26.258	36.6097	-8.29172	44.9014	20.6878	-5.5541	26.2419
Subject 3	Trial 1	3	0	42.7169	-1.30773	44.0247	6.43595	-12.6924	19.1283	-5.26039	-15.3057	10.0453	-13.0418	-37.3688	24.327	15.0665	-7.7005	22.767	20.6281	3.45311	17.175
	Trial 2	3	0	43.2378	-3.56112	46.7989	4.80775	-16.4461	21.2538	-2.27162	-18.038	15.7664	-17.5819	-46.1024	28.5204	17.3518	-1.44649	18.7983	21.6378	9.70482	11.933
	Trial 3	3	0	42.6091	7.94464	34.6644	0.238166	-15.9907	16.2289	-1.19478	-18.0025	16.8077	-15.5851	-59.1629	43.5778	22.5639	-6.41428	28.9782	27.7543	12.6705	15.0838
	Trial 4	3	0	48.0648	5.90916	42.1557	4.84612	-6.21037	11.0565	11.8596	0.44149	11.4181	-20.4647	-63.4552	42.9906	23.9558	-4.76288	28.7187	31.2953	6.10892	25.1864
	Trial 5	3	0	45.8161	4.42432	41.3917	9.71873	-9.4553	19.174	9.77862	0.267029	9.5116	-20.2166	-55.8934	35.6768	24.501	-5.94055	30.4416	31.7174	6.29611	25.4213
Subject 3	Trial 1	3	1	51.0316	0.821595	50.21	-1.06965	-20.5461	19.4765	5.03784	-11.956	16.9938	-16.3182	-45.6327	29.3145	36.7413	-14.4588	51.2	30.084	-1.28388	31.3679
	Trial 2	3	1	56.8475	-4.94796	61.7954	0.649011	-12.1579	12.8069	2.64907	-3.56395	6.21301	-24.5619	-47.2309	22.6689	24.5005	5.15496	19.3456	27.7549	5.0732	22.6817
	Trial 3	3	1	40.2437	-1.79604	42.0397	9.94052	-16.0954	26.0359	0.775565	-10.7018	11.4774	-13.7495	-42.326	28.5765	14.7365	-9.92397	24.6604	23.787	4.71345	19.0736
	Trial 4	3	1	43.3479	-3.51558	46.8634	7.93262	-9.42629	17.3589	4.43457	-18.595	23.0296	-10.4584	-39.3628	28.9044	12.5598	-6.20329	18.7631	23.9285	-7.59637	31.5248
	Trial 5	3	1	45.9361	-3.5545	49.4906	5.79782	-12.9714	18.7693	-3.41692	-13.2853	9.86838	-9.67456	-37.9952	28.3207	15.8044	-11.2745	27.0788	16.7955	0.625295	16.1702
Subject 4	Trial 1	4	0	45.5015	16.5271	28.9744	-0.645349	-18.6933	18.0479	-13.543	-18.1353	4.59227	-24.4152	-62.9502	38.535	21.1127	-8.7502	29.8629	59.4862	24.9763	34.5099
	Trial 2	4	0	47.7226	15.7428	31.9798	-4.72674	-21.4943	16.7676	-10.0327	-17.7617	7.72896	-23.1278	-57.7279	34.6001	23.3245	-4.9421	28.2666	56.82	25.3773	31.4427
	Trial 3	4	0	49.0844	21.7948	27.2896	-0.272264	-19.3222	19.0499	-16.7823	-22.2576	5.47525	-15.7772	-60.9382	45.161	15.9957	-9.5497	25.5454	61.071	23.721	37.35
	Trial 4	4	0	49.8861	15.3919	34.4941	-1.23781	-16.8847	15.6469	-13.3093	-21.8171	8.50787	-18.614	-55.6546	37.0406	22.8697	-6.10624	28.976	60.0439	25.2754	34.7685
	Trial 5	4	0	48.0316	19.0193	29.0123	0.79066	-21.9402	22.7309	-13.8757	-19.0399	5.16424	-18.7976	-67.1122	48.3146	22.974	-9.85924	32.8333	61.8444	28.1476	33.6968
Subject 4	Trial 1	4	1	44.2686	20.5545	23.7141	-4.81284	-17.9467	13.1338	-9.49744	-19.8007	10.3033	-20.1017	-44.8483	24.7466	27.8814	-5.22989	33.1113	47.8373	20.5669	27.2704
	Trial 2	4	1	44.7208	20.5586	24.1622	-4.70134	-12.501	7.79962	-12.3211	-25.5695	13.2483	-16.0377	-50.015	33.9774	34.1947	-1.51078	35.7055	53.7278	20.5588	33.169
	Trial 3	4	1	50.3977	22.0781	28.3196	-0.232959	-17.4618	17.2289	-8.9301	-19.3529	10.4228	-19.6258	-52.6581	33.0322	27.7667	-5.53098	33.2976	63.2264	26.9063	36.3202
	Trial 4	4	1	47.6086	21.1958	26.4128	-5.12723	-25.1152	19.9879	-15.6881	-21.4884	5.8003	-19.4905	-57.8954	38.4049	30.9386	-4.10494	35.0435	62.5177	25.0484	37.4693
	Trial 5	4	1	53.7485	7.68029	46.0682	-3.78746	-13.4028	9.61537	-1.4802	-16.5707	15.0905	-17.7342	-43.4931	25.7589	23.9277	-9.18312	33.1108	53.0128	19.9368	33.076
Subject 5	Trial 1	5	0	38.0926	15.5609	22.5317	-2.92759	-23.0365	20.1089	-11.9291	-27.9019	15.9727	-32.2099	-45.0472	12.8373	29.8387	3.96366	25.875	5.66318	-10.8845	16.5477
	Trial 2	5	0	35.8677	13.447	22.4207	-2.88814	-18.2194	15.3313	-2.2381	-29.1936	26.9554	-23.187	-45.3417	22.1548	31.9	3.34397	28.556	8.8344	-9.31799	18.1524
	Trial 3	5	0	37.781	20.6023	17.1787	-8.0781	-20.6274	12.5493	-10.7351	-25.1937	14.4586	-37.4136	-52.7484	15.3349	20.5958	7.32818	13.2676	1.07113	-9.09163	10.1628
	Trial 4	5	0	41.8598	13.0116	28.8482	-7.52611	-23.8468	16.3207	-12.2587	-28.9285	16.6698	-29.1366	-55.7241	26.5875	36.5836	2.67447	33.9091	8.7233	-11.7876	20.5109
	Trial 5	5	0	46.8951	6.88922	40.0059	-9.00753	-26.9855	17.978	-14.8545	-39.5717	24.7173	-22.6649	-47.9623	25.2974	31.9534	-5.93095	37.8843	7.80891	-14.2052	22.0141
Subject 5	Trial 1	5	1	41.4562	-10.9137	52.3699	-10.0539	-29.6967	19.6429	-20.3031	-35.22	14.9169	-14.9512	-40.5883	25.6371	16.082	-7.51858	23.6006	8.08265	-16.7604	24.8431
	Trial 2	5	1	25.0227	-12.5371	37.5598	-9.79738	-29.0716	19.2742	-17.3827	-30.1131	12.7304	-15.0992	-44.8959	29.7967	22.4155	-7.67922	30.0947	3.5055	-17.9279	21.4334
	Trial 3	5	1	35.0344	-22.5547	57.5892	-9.04257	-19.3026	10.2601	-30.6287	-42.3307	11.702	-19.5124	-35.3219	15.8096	25.9616	-0.551887	26.5135	-7.15013	-24.5369	17.3868
	Trial 4	5	1	32.8843	-28.4397	61.3241	3.05664	-22.9852	26.0418	-27.5097	-41.9137	14.4041	-9.44567	-21.6327	12.187	22.2319	-3.82362	26.0555	2.46597	-16.6227	19.0887
	Trial 5	5	1	41.2338	-4.38598	45.6198	-15.6713	-25.536	9.86466	-15.0813	-28.2086	13.1272	-16.5371	-36.3548	19.8176	21.47	-10.3784	31.8484	0.712258	-21.3094	22.0216
Subject 6	Trial 1	6	0	45.7248	1.66945	44.0553	5.04099	-17.5696	22.6106	4.08337	-17.1173	21.2007	-11.2344	-43.7948	32.5605	17.429	-4.05186	21.4809	5.23444	-9.73017	14.9646
	Trial 2	6	0	34.0802	-14.9926	49.0729	8.6089	-17.879	26.4879	-1.96017	-16.5178	14.5576	-5.66062	-42.0377	36.3771	7.27444	-12.7455	20.02	4.46481	-9.63774	14.1026
	Trial 3	6	0	37.1124	-10.816	47.9283	4.55841	-14.6645	19.2229	2.04084	-9.12714	11.168	-6.53734	-43.5895	37.0522	8.10973	-7.87375	15.9835	4.83745	-4.07216	8.90961
	Trial 4	6	0	35.8206	-14.1984	50.019	-2.25934	-14.2049	11.9456	4.73337	-25.7954	30.5288	-5.93333	-49.3673	43.4339	16.0468	-13.7564	29.8032	10.7817	-1.71722	12.499
	Trial 5	6	0	38.0931	0.785341	37.3077	4.94909	-21.6499	26.599	4.86085	-15.8199	20.6808	-8.64703	-63.7711	55.124	11.4026	-16.6381	28.0408	-3.2606	-10.8206	7.56005
Subject 6	Trial 1	6	1	37.0025	-17.3037	54.3062	8.58747	-15.2789	23.8664	-12.3193	-25.0965	12.7772	0.592858	-22.9727	23.5655	11.2667	-9.42126	20.6879	10.2966	-7.78511	18.0818
	Trial 2	6	1	41.2458	-13.2542	54.5	2.28563	-14.9974	17.283	-9.59463	-23.0758	13.4811	-4.9573	-31.6778	26.7205	8.968	-6.09944	15.0674	8.62081	-10.1121	18.7329
	Trial 3	6	1	30.1714	-17.3398	47.5113	0.810207	-9.71781	10.528	-4.43872	-19.2541	14.8154	-2.20142	-22.3905	20.189	8.87978	-7.74368	16.6235	8.95347	-12.2712	21.2246
	Trial 4	6	1	38.6609	-5.79198	44.4528	-3.40317	-20.0348	16.6316	3.98395	-22.5249	26.5089	-4.78502	-29.2448	24.4598	9.79585	-13.5872	23.3831	5.25001	-6.66027	11.9103
	Trial 5	6	1	33.5363	-12.7769	46.3133	-3.17698	-17.7398	14.5628	0.290657	-23.0599	23.3506	-6.0656	-30.7325	24.6669	11.1308	-11.0365	22.1673	1.26627	-10.6294	11.8956
Subject 7	Trial 1	7	0	30.6743	-1.74392	32.4182	5.66046	-17.4142	23.0747	-6.36438	-14.8717	8.5073	-16.5277	-39.2403	22.7125	26.5928	-0.079725	26.6726	22.6455	3.48667	19.1589
	Trial 2	7	0	32.5925	-3.33302	35.9255	0.365502	-14.5822	14.9477	-7.48435	-16.8442	9.35988	-14.9305	-35.5372	20.6067	23.5454	-2.08669	25.6321	13.7181	1.6895	12.0286
	Trial 3	7	0	33.3434	-3.65661	37	-3.57068	-21.2789	17.7082	-8.00079	-18.8586	10.8578	-11.5353	-39.3826	27.8474	23.2992	-8.59392	31.8931	12.7798	-0.90461	13.6844
	Trial 4	7	0	37.3665	-5.03362	42.4001	-2.52108	-20.422	17.9009	-2.82261	-15.34	12.5174	-13.5831	-41.159	27.5759	23.9897	-6.33277	30.3225	16.8553	3.83073	13.0246
	Trial 5	7	0	27.7352	0.828786	26.9064	-4.45309	-19.3753	14.9222	-5.68064	-15.943	10.2624	-13.319	-42.6981	29.3791	19.5936	-4.19952	23.7931	16.7948	7.52031	9.27452
Subject 7	Trial 1	7	1	34.7714	-10.2243	44.9957	0.606415	-21.9789	22.5853	1.83589	-20.2091	22.045	-16.155	-41.1645	25.0095	25.3911	-10.8299	36.2209	17.7545	-4.45317	22.2076
	Trial 2	7	1	30.2398	-11.773	42.0128	-3.90333	-17.4886	13.5853	0.204091	-8.81581	9.0199	-14.7089	-34.8895	20.1806	21.5216	-6.65694	28.1785	19.4202	3.65346	15.7667
	Trial 3	7	1	31.5994	-11.944	43.5433	1.86853	-16.5476	18.4161	2.18618	-17.902	20.0882	-14.8202	-41.4052	26.585	24.7587	-8.97665	33.7353	19.7594	-3.22781	22.9872
	Trial 4	7	1	24.0415	-13.6345	37.6761	2.15016	-13.9148	16.0649	-2.89031	-18.2686	15.3782	-17.0499	-41.9666	24.9168	26.1651	0.147093	26.018	18.277	-6.61868	24.8956
	Trial 5	7	1	30.8795	-12.8693	43.7488	-1.47946	-14.9759	13.4965	-1.37666	-13.6259	12.2492	-17.5695	-43.7547	26.1852	25.6688	-2.75879	28.4276	16.8435	1.14766	15.6958
Subject 8	Trial 1	8	0	46.8843	14.9052	31.9791	3.45243	-18.6229	22.0753	-9.9756	-33.3007	23.3251	-15.5579	-46.9443	31.3864	33.813	1.80056	32.0124	21.888	-2.31505	24.203
	Trial 2	8	0	49.8507	15.2881	34.5626	-1.30311	-20.2142	18.9111	-2.31444	-21.0252	18.7108	-17.3327	-46.793	29.4603	33.9803	-0.0122122	33.9925	34.8683	9.69143	25.1769
	Trial 3	8	0	45.6195	10.7481	34.8715	4.74084	-17.7097	22.4506	-6.29956	-26.7628	20.4632	-15.0501	-65.6196	50.5696	29.9282	-0.883543	30.8117	36.1969	3.99055	32.2064
	Trial 4	8	0	44.1633	10.2217	33.9416	-1.25534	-20.2593	19.004	-1.07125	-24.8025	23.7313	-18.494	-56.6158	38.1218	32.4302	-0.0811808	32.5114	36.9159	4.26925	32.6466
	Trial 5	8	0	41.1213	10.9932	30.1282	-0.510258	-23.8368	23.3265	-5.9005	-22.9458	17.0453	-23.0821	-55.1047	32.0225	34.4794	2.10013	32.3793	30.928	1.30531	29.6226
Subject 8	Trial 1	8	1	41.7433	0.787241	40.956	0.0336754	-18.4095	18.4432	-15.0734	-34.1805	19.1071	-16.0601	-32.709	16.6488	29.0612	-3.67822	32.7395	24.8907	4.04956	20.8411
	Trial 2	8	1	40.5753	-10.0254	50.6007	0.476635	-15.7912	16.2679	-14.9939	-38.1525	23.1586	-13.8549	-33.0641	19.2092	28.8875	3.52796	25.3596	33.0658	6.26163	26.8041
	Trial 3	8	1	39.9614	7.69431	32.2671	-5.70052	-16.1553	10.4547	-16.6692	-32.4992	15.83	-20.2827	-31.7353	11.4525	26.2937	2.47256	23.8212	29.9693	5.54445	24.4249
	Trial 4	8	1	42.6198	4.83116	37.7886	-0.38852	-17.5926	17.2041	-12.7588	-37.723	24.9642	-15.7086	-38.3952	22.6866	29.8898	-4.73441	34.6242	23.8728	3.22606	20.6467
	Trial 5	8	1	35.7665	3.31803	32.4485	-6.88565	-20.8398	13.9541	-15.0895	-31.6962	16.6067	-17.6607	-35.2829	17.6223	25.1621	0.553017	24.6091	20.0714	7.09435	12.977
Subject 9	Trial 1	9	0	45.3304	-9.30168	54.6321	-5.60375	-14.4964	8.89265	-19.6664	-36.15	16.4836	-11.6849	-40.6676	28.9827	23.5639	-20.4151	43.979	30.572	13.6646	16.9075
	Trial 2	9	0	44.3943	-10.3202	54.7145	-5.93174	-15.7826	9.85088	-13.3472	-24.307	10.9598	-9.43476	-47.9823	38.5476	31.2914	-29.9611	61.2524	28.5787	13.1673	15.4114
	Trial 3	9	0	47.4876	-6.97844	54.4661	-0.770808	-9.36766	8.59685	-15.0275	-29.9331	14.9056	-17.2133	-41.8263	24.613	23.9232	-23.1632	47.0864	36.5105	8.32942	28.1811
	Trial 4	9	0	43.8634	-8.24737	52.1108	0.808269	-10.3902	11.1985	-13.1877	-24.5547	11.367	-11.344	-36.749	25.4049	15.9864	-26.5679	42.5543	37.0405	8.91513	28.1254
	Trial 5	9	0	45.0494	-7.43481	52.4842	-6.63407	-21.2213	14.5872	-23.0616	-40.1666	17.1049	-13.2817	-38.7291	25.4474	21.7806	-5.54259	27.3232	34.5492	13.2346	21.3146
Subject 9	Trial 1	9	1	40.3224	-8.7285	49.0509	-11.7141	-23.5837	11.8696	-18.8727	-33.2015	14.3288	-7.71306	-40.6219	32.9089	20.0356	-4.47149	24.5071	32.81	12.3731	20.4369
	Trial 2	9	1	41.3038	0.988437	40.3154	-5.78502	-17.1803	11.3953	-14.9654	-33.1485	18.1832	-15.7208	-42.2	26.4792	25.8475	-0.240084	26.0876	32.6226	10.6396	21.9831
	Trial 3	9	1	49.7473	1.58812	48.1592	-11.9395	-17.9975	6.05802	-14.9752	-27.9299	12.9548	-12.4883	-46.4825	33.9942	26.1978	-7.49644	33.6943	41.9685	15.6607	26.3077
	Trial 4	9	1	38.7144	0.557128	38.1572	-3.94133	-11.5873	7.64595	-6.93815	-24.147	17.2088	-19.5972	-48.0411	28.4439	34.8936	-0.776014	35.6697	41.3417	19.0464	22.2952
	Trial 5	9	1	44.3965	-3.3378	47.7343	-16.5748	-22.5163	5.9415	-19.1382	-29.8341	10.6958	-14.7529	-43.7533	29.0004	24.6179	-0.252453	24.8703	30.165	14.8081	15.3569
Subject 10	Trial 1	10	0	38.2608	4.38529	33.8755	5.77639	-11.439	17.2154	3.34196	-13.5083	16.8503	-3.96032	-30.8318	26.8715	23.1975	-10.7316	33.9291	12.7786	-5.54906	18.3277
	Trial 2	10	0	36.7743	8.50388	28.2704	-3.24258	-13.6875	10.4449	4.03777	-21.2971	25.3349	-17.3288	-31.9069	14.5781	24.8752	-2.49172	27.367	9.58062	-6.20015	15.7808
	Trial 3	10	0	45.8961	7.23439	38.6617	-0.416211	-14.1692	13.753	-0.243565	-20.1864	19.9428	-20.0096	-42.4494	22.4398	25.4239	3.75442	21.6694	6.16485	-9.34738	15.5122
	Trial 4	10	0	44.6873	1.36801	43.3193	15.179	-15.574	30.7529	-1.54976	-20.2768	18.7271	-14.3621	-50.6257	36.2636	17.6885	-2.86894	20.5574	30.9189	0.036541	30.8824
	Trial 5	10	0	42.4936	-11.7579	54.2515	4.87919	-15.595	20.4742	-5.3366	-23.1406	17.804	-5.00575	-41.6477	36.642	21.4355	-0.416022	21.8515	12.3527	-7.79905	20.1518
Subject 10	Trial 1	10	1	37.2645	-2.34779	39.6123	7.31831	-12.0435	19.3618	11.0666	-14.8763	25.9429	-2.32787	-36.5357	34.2079	17.6388	-23.2134	40.8522	-1.67422	-20.7546	19.0804
	Trial 2	10	1	39.0541	6.33762	32.7165	5.84481	-15.4061	21.2509	11.0752	-0.646983	11.7221	-11.9777	-39.9046	27.9268	21.4263	-13.1396	34.5659	12.5237	-10.139	22.6627
	Trial 3	10	1	33.2206	3.50427	29.7164	5.88157	-20.2604	26.142	4.94602	-9.83194	14.778	-5.5394	-36.5382	30.9988	23.3318	-15.6582	38.9901	10.2357	-13.4496	23.6853
	Trial 4	10	1	37.0213	-0.536592	37.5579	3.50912	-6.99234	10.5015	7.52211	-7.08186	14.604	-10.0411	-34.8157	24.7746	22.3102	-9.4726	31.7828	-2.88313	-16.1629	13.2798
	Trial 5	10	1	31.3349	1.78153	29.5534	9.07061	-4.73479	13.8054	4.71108	-7.38038	12.0915	-11.0833	-27.8252	16.7419	20.9479	-9.31984	30.2677	-4.50158	-13.555	9.0534
Subject 11	Trial 1	11	0	20.1875	-11.3131	31.5006	-4.78078	-24.9638	20.183	9.40053	-3.72307	13.1236	-0.428194	-47.5023	47.0742	30.5992	8.61819	21.9811	22.6336	5.00148	17.6321
	Trial 2	11	0	37.6309	1.94789	35.683	3.04503	-18.809	21.854	14.485	-8.53732	23.0223	-6.61819	-49.7988	43.1806	23.8134	-0.210648	24.0241	21.0365	1.84074	19.1958
	Trial 3	11	0	37.2764	-0.537075	37.8134	1.49162	-16.3485	17.8401	15.8601	-1.42113	17.2812	-5.46369	-54.6476	49.1839	27.9584	-7.9243	35.8827	23.3389	1.74615	21.5927
	Trial 4	11	0	39.7456	6.87897	32.8667	5.18867	-7.61158	12.8003	20.3152	-1.47599	21.7912	-14.3029	-58.5763	44.2735	32.9036	-5.52157	38.4252	27.1395	5.44928	21.6902
	Trial 5	11	0	39.1252	1.51174	37.6134	7.45723	-10.8223	18.2795	19.0165	-2.48893	21.5054	-12.5812	-54.2666	41.6855	32.5552	-5.34713	37.9024	29.965	1.14681	28.8182
Subject 11	Trial 1	11	1	43.286	10.9295	32.3565	7.31893	-1.14773	8.46666	15.9664	-8.35644	24.3228	-13.3949	-45.1959	31.8011	23.5777	0.214824	23.3629	25.513	-1.568	27.081
	Trial 2	11	1	43.343	13.1032	30.2398	9.66896	-1.26352	10.9325	14.5727	-6.7887	21.3614	-11.9991	-46.9189	34.9198	21.537	-4.2777	25.8147	24.6507	4.05213	20.5986
	Trial 3	11	1	42.6416	15.2643	27.3772	9.95188	-0.544857	10.4967	9.07563	-4.96436	14.04	-12.6429	-58.2518	45.6089	23.0536	-2.81689	25.8705	22.3224	4.15973	18.1627
	Trial 4	11	1	42.5492	13.3242	29.225	9.25807	-5.59079	14.8489	10.7253	-9.61832	20.3436	-7.18958	-43.6044	36.4148	28.9946	-3.12263	32.1172	20.2063	-6.93146	27.1378
	Trial 5	11	1	39.9328	6.53745	33.3953	11.2594	-3.23736	14.4967	9.06839	-9.81937	18.8878	-12.6893	-47.8323	35.1431	32.572	-2.19814	34.7701	17.9747	-4.64442	22.6191
Subject 12	Trial 1	12	0	38.938	-12.7754	51.7134	-15.3201	-29.5078	14.1877	-3.79682	-18.9199	15.1231	-13.6853	-46.1825	32.4972	25.0664	1.51103	23.5554	15.706	-0.748847	16.4548
	Trial 2	12	0	38.4377	-7.65516	46.0929	-2.36307	-17.3452	14.9821	0.981296	-23.0779	24.0591	-12.7839	-51.0659	38.282	25.5954	-2.20636	27.8017	30.1228	-1.18465	31.3075
	Trial 3	12	0	29.8854	-3.65353	33.5389	-7.95101	-23.0864	15.1354	-8.14855	-17.3315	9.18291	-11.2097	-58.1492	46.9396	21.1642	-6.39381	27.558	22.8649	5.76189	17.103
	Trial 4	12	0	31.8408	2.09635	29.7445	2.55136	-10.3985	12.9499	10.5189	-7.33556	17.8545	-24.6394	-47.1862	22.5467	17.4382	0.0314822	17.4067	26.4752	-0.336543	26.8117
	Trial 5	12	0	48.5335	-0.480948	49.0144	-7.99372	-14.7462	6.75247	0.587607	-9.48953	10.0771	-10.7667	-47.0586	36.2919	14.9326	-4.163	19.0956	36.3382	14.8011	21.5371
Subject 12	Trial 1	12	1	46.1628	-5.63564	51.7984	-0.560132	-17.0645	16.5043	12.2028	-6.65146	18.8542	-11.236	-47.8301	36.594	16.9217	-5.0984	22.0201	26.4636	1.12894	25.3346
	Trial 2	12	1	44.9908	-4.00346	48.9942	-0.860712	-10.0588	9.19806	0.568115	-9.2482	9.81631	-20.5471	-53.8393	33.2921	25.4678	5.90058	19.5672	10.5708	-4.46478	15.0356
	Trial 3	12	1	43.1193	-4.71103	47.8303	-4.70091	-13.1339	8.43299	-2.94207	-11.2315	8.28946	-15.269	-48.6986	33.4297	22.8491	4.56312	18.286	21.88	3.06636	18.8136
	Trial 4	12	1	45.5805	-5.14684	50.7273	0.815279	-13.2259	14.0412	7.92425	-4.57104	12.4953	-5.87854	-51.3398	45.4613	24.0167	-5.27803	29.2948	22.9954	-4.01377	27.0092
	Trial 5	12	1	45.6916	2.90702	42.7846	-9.79951	-21.8957	12.0962	-5.02746	-20.376	15.3485	-23.8863	-47.4668	23.5804	24.7621	4.95983	19.8022	21.8917	0.616719	21.275
Subject 13	Trial 1	13	0	34.858	-9.22052	44.0785	-3.90696	-11.2835	7.37653	5.85203	-7.79156	13.6436	-9.52831	-34.8431	25.3148	13.9755	-7.44844	21.4239	5.4706	-11.5664	17.037
	Trial 2	13	0	35.1707	-11.5111	46.6818	-6.90162	-14.3032	7.40158	-2.82773	-13.637	10.8093	-7.31689	-33.2973	25.9804	10.2553	-6.49294	16.7483	4.56818	-8.63844	13.2066
	Trial 3	13	0	36.3447	-11.9513	48.2959	-5.70518	-15.4467	9.74149	0.65234	-13.8754	14.5277	-8.32969	-37.9463	29.6166	12.7922	-14.5256	27.3179	10.2694	-11.0198	21.2892
	Trial 4	13	0	28.6277	-10.2569	38.8846	-7.21544	-19.3114	12.096	-4.73348	-19.2197	14.4863	-5.27749	-20.3746	15.0971	8.81672	-3.88214	12.6989	6.49845	-8.01639	14.5148
	Trial 5	13	0	35.2997	-3.7953	39.095	-5.0508	-18.8658	13.815	-5.38984	-23.0551	17.6653	-17.9772	-35.4201	17.4429	11.6449	-3.59088	15.2358	10.894	-5.27771	16.1717
Subject 13	Trial 1	13	1	32.0783	-9.54316	41.6215	-6.54835	-22.8397	16.2914	-10.8523	-31.925	21.0727	-12.3772	-42.4747	30.0975	13.0109	-5.46751	18.4784	5.0252	-11.7586	16.7838
	Trial 2	13	1	30.8437	-8.0546	38.8983	-6.45847	-19.4244	12.9659	-7.40391	-27.2285	19.8245	-11.819	-32.6859	20.8669	18.0632	-9.84811	27.9113	8.05495	-3.43842	11.4934
	Trial 3	13	1	38.1442	-11.2058	49.35	-7.09582	-17.4834	10.3876	-8.44067	-30.7114	22.2708	-8.7416	-37.649	28.9074	15.724	-2.73917	18.4632	12.5761	-7.73252	20.3087
	Trial 4	13	1	34.2058	-7.768	41.9738	-4.9944	-16.7584	11.764	-5.00956	-21.7842	16.7746	-13.2375	-36.5583	23.3207	18.0897	-2.68783	20.7776	8.40314	-9.41536	17.8185
	Trial 5	13	1	30.4367	-13.5128	43.9495	-5.75645	-14.171	8.4146	-11.1836	-26.4182	15.2346	-10.3465	-28.5358	18.1894	12.0024	-2.15347	14.1558	7.07147	-9.57546	16.6469

## Sheet: Sheet2
part_code	gender	agemonths	heightcm	heightm	weightkg	velocityms	Velocity SD	cadence	Cadence SD	stridetimeR	Stride Time Std Dev Right	stridelengthcmr	stride_lengthsd_r	swingofcycler	swingsd	stanceofcycler	stancesd	doublesupptimesecr	doublesupptimestddevright	toeinoutr	toein_outsd	steps	condition
16	1	17	81	0.81	12	108.4	10.1648	233.1	15.1216	0.512	0.047	56.254	4.295	45.8	3.053	54.2	3.04	0.05	0.028	12.3	8.554	70	1
16	2	17	81	0.81	12	93.8	19.1795	220.2	25.4287	0.536	0.086	51.576	6.525	43.9	1.526	55.9	1.521	0.068	0.047	11.3	4.438	96	0
15	2	18	74.5	0.745	10.1	77.2	11.1862	186.6	15.5937	0.632	0.075	50.607	5.043	43.7	2.08	56.5	2.11	0.087	0.046	9	4.215	76	0
15	2	18	74.5	0.745	10.1	79.3	11.4353	183	19.8457	0.62	0.223	52.476	5.189	42.2	4.44	57.8	4.449	0.106	0.2	8.7	6.672	101	1
14	1	17	71.5	0.715	9.8	68	8.43284	174.6	39.3962	0.668	0.247	47.332	13.503	45.8	10.147	54.2	10.162	0.15	0.117	1.8	4.02	67	1
14	1	17	71.5	0.715	9.8	73	5.37051	202.1	11.4893	0.586	0.06	43.499	4.895	41.4	2.363	58.8	2.338	0.102	0.045	-2.2	7.598	68	0
13	1	13	73	0.73	10.4	50.3	10.7031	157	23.7982	0.74	0.142	38.802	4.884	38.1	3.98	61	3.911	0.177	0.068	5.2	1.914	41	0
13	1	13	73	0.73	10.4	47.3	15.9371	140.9	34.0917	0.934	0.47	40.958	7.019	41.6	6.028	58.4	6.037	0.215	0.211	8.1	9.901	41	1
12	1	11	77	0.77	10.5	104.1	32.1531	208.4	27.7398	0.622	0.156	59.992	13.995	48.3	4.054	51.7	4.061	0.04	0.171	3.8	6.099	49	0
12	1	11	77	0.77	10.5	115.5	15.1016	184.5	42.5342	0.66	0.217	77.053	16.539	55.6	9.572	44.2	9.572	0.138	0.033	2.3	12.174	29	1
11	1	12	79.5	0.795	13.4	37.5	3.86717	145.5	10.5231	0.856	0.354	31.487	5.125	32	3.704	68	3.662	0.284	0.394	9.9	16.701	74	0
11	1	12	79.5	0.795	13.4	43.6	4.98618	155.4	8.21998	0.768	0.058	33.347	4.96	33.6	1.137	66.4	1.074	0.257	0.045	15.3	3.791	41	1
10	1	11	80	0.8	11.9	51.4	5.96445	152.1	11.658	0.782	0.105	41.005	6.156	34.8	1.304	65.2	1.364	0.242	0.066	-3.2	6.988	59	1
10	1	11	80	0.8	11.9	55	13.8623	167.2	15.7479	0.702	0.075	40.129	7.42	36.3	3.127	63.7	3.127	0.191	0.062	-1.4	0.719	54	0
9	2	13	78	0.78	10.3	81.4	25.2817	179.7	38.5107	0.668	0.202	54.85	8.86	41.4	3.145	58.6	3.137	0.135	0.12	5.7	4.285	50	1
9	2	13	78	0.78	10.3	68.1	14.8072	145.8	34.9952	0.802	0.227	56.768	27.922	48.9	13.59	51	13.568	0.223	0.163	2.1	9.119	28	0
8	2	14	73	0.73	9.9	40.8	10.6437	155.6	17.8022	1.446	0.103	34.745	6.076	37.9	5.308	61.3	5.239	0.209	0.082	6.9	23.811	70	1
8	2	14	73	0.73	9.9	45.7	9.99629	166.9	18.8885	0.736	0.107	34.326	8.167	41.1	12.188	58.8	12.156	0.164	0.071	16.3	23.083	51	0
7	2	10	75.5	0.755	11	63.1	5.342	144.9	29.9261	1.084	0.325	66.305	52.41	44.4	15.97	59.2	15.907	0.869	1.544	-4.7	8.26	27	1
7	2	10	75.5	0.755	11	66.8	3.32806	183	7.4215	0.646	0.049	44.295	2.265	41.7	2.397	58.3	2.397	0.117	0.024	-6.3	4.318	71	0
6	2	13	78	0.78	11.1	53.3	25.2194	149.4	26.8771	0.802	0.132	42.875	12.484	37.3	2.774	62.7	2.831	0.23	0.138	0.5	1.821	35	1
6	2	13	78	0.78	11.1	50.3	17.4278	153.3	29.1996	0.778	0.189	39	10.188	36.3	3.942	63.7	5.077	0.197	0.089	-3	6.705	83	0
5	1	10	83.5	0.835	11	61.7	20.6441	148.6	29.1319	0.79	0.132	50.377	7.896	36.8	4.278	63.2	4.278	0.191	0.073	11.1	3.853	56	1
5	1	10	83.5	0.835	11	102.8	13.5743	223.2	21.9342	0.532	0.06	55.318	2.649	46.2	3.2	53.8	3.131	0.043	0.029	8.4	8.586	41	0
4	2	16	80.5	0.805	13	98.3	36.9665	220.9	47.5762	0.56	0.113	53.608	9.494	44.5	8.686	55.7	8.687	0.108	0.048	7.4	11.89	157	0
4	2	16	80.5	0.805	13	115.6	39.0554	228.7	45.761	0.53	0.106	61.053	10.087	46.9	8.148	53.1	8.179	0.083	0.05	8	14.158	140	1
1	2	11	81	0.81	10.8	98	11.7602	206.1	20.887	0.588	0.099	57.121	5.121	46.8	4.606	53.2	4.548	0.056	0.036	8.1	4.645	84	0
1	2	11	81	0.81	10.8	88.1	23.372	182.4	33.3729	0.664	0.158	58.148	9.12	46.5	6.342	53.5	6.349	0.108	0.099	8	8.54	117	1
